# Supplementary material for: Yogurt Enriched with Omega-3 Fatty Acids
Source: Foods. 2026 Apr 22;15(9):1460. doi: 10.3390/foods15091460 (PMC13163698; doi:10.3390/foods15091460)
Supplement: Supplementary file 1 [file foods-15-01460-s001.zip]

Archive with 1 entries (1 files):
- foods-4259360-supplementary.pdf
